# Supplementary material for: Giant cell myocarditis attributable to myositis: therapeutic management under the guidance of serial endomyocardial biopsy—a case report
Source: Eur Heart J Case Rep. 2024 Jul 10;8(7):ytae326. doi: 10.1093/ehjcr/ytae326 (PMC11263867; doi:10.1093/ehjcr/ytae326)
Supplement: ytae326_Supplementary_Data [file ytae326_supplementary_data.zip]

Archive with 6 entries (6 files):
- Supplemental Appendix.docx
- Table S1.docx
- Video S1.mp4
- Video S2.mp4
- Video S3.mp4
- Video S4.mp4
